# Supplementary material for: Diversity and Composition of the Gut Microbiota in the Developmental Stages of the Dung Beetle Copris incertus Say (Coleoptera, Scarabaeidae)
Source: Front Microbiol. 2020 Jul 24;11:1698. doi: 10.3389/fmicb.2020.01698 (PMC7393143; doi:10.3389/fmicb.2020.01698)
Supplement: Supplementary file 2 [file Table_1.XLSX]

## Sheet: Hoja1
Supplementary Table 2. KEGG orthologs groups (KOs) used in the functional comparisons between developmental stages at gene level. The gen, KEGG description, enzyme class and function are shown.
KEGG Ortholog	Gen	KEGG Description	Enzyme class	Function
K02585	nifB	nitrogen fixation protein	NA	Nitrogen fixation
K02586	nifD	nitrogenase molybdenum-iron protein alpha chain	[EC:1.18.6.1]	Nitrogen fixation
K02587	nifE	nitrogenase molybdenum-cofactor synthesis protein	NA	Nitrogen fixation
K02588	nifH	nitrogenase iron protein NifH	[EC:1.18.6.1]	Nitrogen fixation
K02591	nifK	nitrogenase molybdenum-iron protein beta chain	[EC:1.18.6.1]	Nitrogen fixation
K02592	nifN	nitrogenase molybdenum-iron protein	NA	Nitrogen fixation
K00531	anfG	nitrogenase delta subunit	[EC:1.18.6.1]	Nitrogen fixation
K02361	entC	isochorismate synthase	[EC:5.4.4.2]	Iron uptake
K02362	entD	enterobactin synthetase component D	[EC:6.3.2.142.7.8]	Iron uptake
K02363	entE	2,3-dihydroxybenzoate-AMP ligase	[EC:6.3.2.142.7.7.58]	Iron uptake
K02364	entF	enterobactin synthetase component F	[EC:6.3.2.14]	Iron uptake
K08225	entS	enterobactin (siderophore) exporter	NA	Iron uptake
K01252	entB	bifunctional isochorismate lyase / aryl carrier protein	[EC:3.3.2.1.6.3.2.14]	Iron uptake
K00216	entA	2,3-dihydro-2,3-dihydroxybenzoate dehydrogenase	[EC:1.3.1.28]	Iron uptake
K00365	uaZ	urate oxidase	[EC:1.7.3.3]	Uric acid metabolism
K01466	alB	allantoinase	[EC:3.5.2.5]	Uric acid metabolism
K01477	alc	allantoicase	[EC:3.5.3.4]	Uric acid metabolism
K07127	uraH	5-hydroxyisourate hydrolase	[EC:3.5.2.17]	Uric acid metabolism
K16840	hpxQ	2-oxo-4-hydroxy-4-carboxy-5-ureidoimidazoline decarboxylase	[EC:4.1.1.97]	Uric acid metabolism
K16841	hpxA	allantoin racemase	[EC:5.1.99.3]	Uric acid metabolism
K01179	NA	endoglucanase	[EC:3.2.1.4]	Plant wall degradation (Cellulose)
K05349	bglX	Beta-glucosidase	[EC:3.2.1.21]	Plant wall degradation (Cellulose)
K05350	bglB	Beta-glucosidase	[EC:3.2.1.21]	Plant wall degradation (Cellulose)
K01198	xynB	xylan 1,4-beta-xylosidase	[EC:3.2.1.37]	Plant wall degradation (Hemicellulose)
K01805	xylA	xylose isomerase	[EC:5.3.1.5]	Plant wall degradation (Hemicellulose)
K00854	xylB	xylulokinase	[EC:2.7.1.17]	Plant wall degradation (Hemicellulose)
K01783	rpe	ribulose-phosphate 3-epimerase	[EC:5.1.3.1]	Plant wall degradation (Hemicellulose)
K01051	NA	pectinesterase	[EC:3.1.1.11]	Plant wall degradation (Pectin)
K01728	pel	pectate lyase	[EC:4.2.2.2]	Plant wall degradation (Pectin)
K01730	ogl	oligogalacturonide lyase	[EC:4.2.2.6]	Plant wall degradation (Pectin)
K01815	kduI	4-deoxy-L-threo-5-hexosulose-uronate ketol-isomerase	[EC:5.3.1.17]	Plant wall degradation (Pectin)
K00065	kduD	2-dehydro-3-deoxy-D-gluconate 5-dehydrogenase	[EC:1.1.1.127]	Plant wall degradation (Pectin)
K00448	pcaG	protocatechuate 3,4-dioxygenase, alpha subunit	[EC:1.13.11.3]	Plant wall degradation (Lignin)
K00449	pcaH	protocatechuate 3,4-dioxygenase, beta subunit	[EC:1.13.11.3]	Plant wall degradation (Lignin)
K01857	pcaB	3-carboxy-cis,cis-muconate cycloisomerase	[EC:5.5.1.2]	Plant wall degradation (Lignin)
K01607	pcaC	4-carboxymuconolactone decarboxylase	[EC:4.1.1.44]	Plant wall degradation (Lignin)
K14727	pcaL	3-oxoadipate enol-lactonase / 4-carboxymuconolactone decarboxylase	[EC:3.1.1.244.1.1.44]	Plant wall degradation (Lignin)
K01055	pcaD	3-oxoadipate enol-lactonase	[EC:3.1.1.24]	Plant wall degradation (Lignin)
K01031	pcaI	3-oxoadipate CoA-transferase, alpha subunit	[EC:2.8.3.6]	Plant wall degradation (Lignin)
K01032	pcaJ	3-oxoadipate CoA-transferase, beta subunit	[EC:2.8.3.6]	Plant wall degradation (Lignin)
K00632	fadA	acetyl-CoA acyltransferase	[EC:2.3.1.16]	Plant wall degradation (Lignin)
K07823	pcaF	3-oxoadipyl-CoA thiolase	[EC:2.3.1.174]	Plant wall degradation (Lignin)
