# Supplementary material for: Diversity and Composition of the Gut Microbiota in the Developmental Stages of the Dung Beetle Copris incertus Say (Coleoptera, Scarabaeidae)
Source: Front Microbiol. 2020 Jul 24;11:1698. doi: 10.3389/fmicb.2020.01698 (PMC7393143; doi:10.3389/fmicb.2020.01698)
Supplement: Supplementary file 3 [file Table_2.XLSX]

## Sheet: Hoja1
Supplementary Table 3. Number of KEGG orthologs (KOs) by categories at level 3 (yellow label) found in the Picrust2 analysis of the developmental stages of C. incertus.
Metabolism	Mother	Eggs	Larvae	Pupae	Males	Females
Carbohydrate metabolism
00010 Glycolysis / Gluconeogenesis	62	68	62	62	60	62
00020 Citrate cycle (TCA cycle)	42	43	42	43	43	42
00030 Pentose phosphate pathway	43	52	49	47	40	44
00040 Pentose and glucuronate interconversions	33	41	37	39	33	37
00051 Fructose and mannose metabolism	57	73	64	63	60	61
00052 Galactose metabolism	33	40	39	40	26	46
00053 Ascorbate and aldarate metabolism	21	31	20	21	19	22
00500 Starch and sucrose metabolism	61	69	59	62	58	60
00520 Amino sugar and nucleotide sugar metabolism	82	102	88	88	82	88
00620 Pyruvate metabolism	71	78	72	77	74	75
00630 Glyoxylate and dicarboxylate metabolism	63	77	74	74	63	67
00640 Propanoate metabolism	59	78	64	68	62	70
00650 Butanoate metabolism	57	70	68	70	62	68
00660 C5-Branched dibasic acid metabolism	14	20	16	17	14	14
00562 Inositol phosphate metabolism	13	20	16	16	13	14
total	711	862	770	787	709	770
%	19.603	19.4363	20.2525	19.5043	19.0029	19.159
Mean +- SD	19.5 +-0.4
Energy metabolism
00190 Oxidative phosphorylation	70	78	69	78	74	79
00195 Photosynthesis	8	10	10	10	8	8
00710 Carbon fixation in photosynthetic organisms	21	26	24	24	21	24
00720 Carbon fixation pathways in prokaryotes	56	67	63	65	55	62
00680 Methane metabolism	58	95	75	78	57	72
00910 Nitrogen metabolism	36	43	40	41	40	40
00920 Sulfur metabolism	45	62	54	55	47	56
total	294	381	335	351	302	341
%	8.10587	8.59076	8.81115	8.69888	8.09434	8.4847
Mean +- SD	8.5 +-0.3
Lipid metabolism
00061 Fatty acid biosynthesis	23	24	22	23	22	23
00062 Fatty acid elongation	0	2	0	1	0	0
00071 Fatty acid degradation	24	28	24	26	25	26
00072 Synthesis and degradation of ketone bodies	7	8	7	8	7	8
00121 Secondary bile acid biosynthesis	2	3	4	4	3	2
00561 Glycerolipid metabolism	26	30	27	28	25	26
00564 Glycerophospholipid metabolism	33	42	34	38	36	37
00565 Ether lipid metabolism	3	6	3	4	3	3
00590 Arachidonic acid metabolism	2	4	2	2	2	2
00591 Linoleic acid metabolism	2	2	2	2	2	2
00592 alpha-Linolenic acid metabolism	3	3	3	3	3	3
01040 Biosynthesis of unsaturated fatty acids	6	8	6	6	6	6
total	131	160	134	145	134	138
%	3.6118	3.60767	3.52446	3.59356	3.59153	3.43369
Mean +- SD	3.6+-0.1
Nucleotide metabolism
00230 Purine metabolism	93	101	90	100	91	99
00240 Pyrimidine metabolism	52	57	54	55	53	59
total	145	158	144	155	144	158
%	3.99779	3.56257	3.78748	3.84139	3.85956	3.93133
Mean +- SD	3.8+-0.2
Amino acid metabolism
00250 Alanine, aspartate and glutamate metabolism	40	45	38	42	43	41
00260 Glycine, serine and threonine metabolism	69	73	65	71	70	70
00270 Cysteine and methionine metabolism	55	65	55	65	61	63
00280 Valine, leucine and isoleucine degradation	38	43	39	41	38	40
00290 Valine, leucine and isoleucine biosynthesis	15	17	14	15	15	16
00300 Lysine biosynthesis	26	33	33	30	23	23
00310 Lysine degradation	17	35	25	29	25	21
00220 Arginine biosynthesis	36	38	34	33	33	34
00330 Arginine and proline metabolism	48	64	53	58	54	55
00340 Histidine metabolism	27	33	27	29	27	29
00350 Tyrosine metabolism	32	39	33	35	34	33
00360 Phenylalanine metabolism	36	46	39	42	36	40
00380 Tryptophan metabolism	22	31	27	27	26	27
00400 Phenylalanine, tyrosine and tryptophan biosynthesis	39	47	42	43	41	45
total	500	609	524	560	526	537
%	13.7855	13.7317	13.7822	13.8786	14.0981	13.3615
Mean +- SD	13.8+-0.2
Metabolism of other amino acids
00410 beta-Alanine metabolism	19	21	19	19	19	20
00430 Taurine and hypotaurine metabolism	12	16	12	13	12	11
00440 Phosphonate and phosphinate metabolism	11	16	12	12	11	12
00450 Selenocompound metabolism	17	20	19	20	16	21
00460 Cyanoamino acid metabolism	9	9	9	9	9	9
00471 D-Glutamine and D-glutamate metabolism	6	6	6	6	6	6
00472 D-Arginine and D-ornithine metabolism	2	6	5	5	3	3
00473 D-Alanine metabolism	5	5	5	5	3	5
00480 Glutathione metabolism	19	20	17	19	19	19
total	100	119	104	108	98	106
%	2.7571	2.6832	2.7354	2.67658	2.62664	2.63747
Mean +- SD	2.7+-0.1
Glycan biosynthesis and metabolism
00515 Mannose type O-glycan biosynthesis	0	2	0	0	0	0
00540 Lipopolysaccharide biosynthesis	34	38	30	35	35	41
00550 Peptidoglycan biosynthesis	25	30	32	34	27	37
00511 Other glycan degradation	9	10	10	10	9	11
00571 Lipoarabinomannan (LAM) biosynthesis	2	2	2	2	2	2
00572 Arabinogalactan biosynthesis - Mycobacterium	10	11	5	5	11	11
total	80	93	79	86	84	102
%	2.20568	2.09696	2.07785	2.13135	2.25141	2.53794
Mean +- SD	2.2+-0.2
Metabolism of cofactors and vitamins
00730 Thiamine metabolism	20	21	20	21	20	21
00740 Riboflavin metabolism	17	19	16	18	16	19
00750 Vitamin B6 metabolism	10	11	10	10	10	10
00760 Nicotinate and nicotinamide metabolism	32	41	34	37	37	37
00770 Pantothenate and CoA biosynthesis	22	24	23	24	22	24
00780 Biotin metabolism	14	15	15	15	14	15
00785 Lipoic acid metabolism	4	4	4	4	4	4
00790 Folate biosynthesis	36	37	36	36	36	36
00670 One carbon pool by folate	19	22	21	20	19	21
00830 Retinol metabolism	4	5	4	4	4	4
00860 Porphyrin and chlorophyll metabolism	56	78	59	77	73	77
00130 Ubiquinone and other terpenoid-quinone biosynthesis	30	34	32	32	31	31
total	264	311	274	298	286	299
%	7.27874	7.0124	7.20673	7.38538	7.66551	7.43966
Mean +- SD	7.3+-0.2
Metabolism of terpenoids and polyketides
00900 Terpenoid backbone biosynthesis	23	27	23	24	22	24
00909 Sesquiterpenoid and triterpenoid biosynthesis	4	4	3	2	2	2
00906 Carotenoid biosynthesis	14	16	12	12	10	10
00903 Limonene and pinene degradation	4	7	6	6	5	6
00281 Geraniol degradation	5	12	11	12	12	12
01052 Type I polyketide structures	7	1	1	1	1	1
00522 Biosynthesis of 12-, 14- and 16-membered macrolides	1	1	1	1	1	1
01051 Biosynthesis of ansamycins	3	3	3	3	2	2
01059 Biosynthesis of enediyne antibiotics	1	1	1	1	0	1
01057 Biosynthesis of type II polyketide products	3	3	2	1	1	1
00253 Tetracycline biosynthesis	1	2	1	1	1	1
00523 Polyketide sugar unit biosynthesis	7	7	6	6	6	6
01054 Nonribosomal peptide structures	4	2	2	1	1	1
01053 Biosynthesis of siderophore group nonribosomal peptides	1	17	12	15	17	17
01055 Biosynthesis of vancomycin group antibiotics	11	4	2	2	3	3
total	89	107	86	88	84	88
%	2.45382	2.41263	2.26197	2.18092	2.25141	2.1896
Mean +- SD	2.3+-0.1
Biosynthesis of other secondary metabolites
00943 Isoflavonoid biosynthesis	0	1	1	1	1	1
00950 Isoquinoline alkaloid biosynthesis	6	10	6	6	7	6
00311 Penicillin and cephalosporin biosynthesis	5	6	6	5	5	4
00332 Carbapenem biosynthesis	2	3	2	2	2	2
00261 Monobactam biosynthesis	12	13	11	13	13	13
00521 Streptomycin biosynthesis	11	11	11	11	11	11
00401 Novobiocin biosynthesis	9	9	8	9	9	9
00404 Staurosporine biosynthesis	1	2	1	1	1	1
00405 Phenazine biosynthesis	4	4	4	4	4	4
00999 Biosynthesis of various secondary metabolites	4	6	2	1	3	1
total	54	65	52	53	56	52
%	1.48883	1.46561	1.3677	1.31351	1.50094	1.29385
Mean +- SD	1.4+-0.1
Xenobiotics biodegradation and metabolism
00362 Benzoate degradation	44	68	61	62	52	60
00627 Aminobenzoate degradation	19	41	28	28	27	31
00364 Fluorobenzoate degradation	7	10	9	9	7	8
00625 Chloroalkane and chloroalkene degradation	14	18	14	15	14	15
00361 Chlorocyclohexane and chlorobenzene degradation	14	20	16	17	14	15
00623 Toluene degradation	12	21	13	13	13	12
00622 Xylene degradation	13	21	18	18	17	18
00633 Nitrotoluene degradation	13	14	14	14	11	15
00642 Ethylbenzene degradation	3	5	3	3	3	3
00643 Styrene degradation	12	17	15	15	13	15
00791 Atrazine degradation	5	7	7	7	6	7
00930 Caprolactam degradation	9	14	11	11	11	11
00363 Bisphenol degradation	1	1	1	1	1	1
00621 Dioxin degradation	5	10	9	9	9	9
00626 Naphthalene degradation	10	10	10	10	10	10
00624 Polycyclic aromatic hydrocarbon degradation	7	16	10	9	7	9
00365 Furfural degradation	7	7	7	7	7	7
00984 Steroid degradation	11	14	12	12	12	12
00980 Metabolism of xenobiotics by cytochrome P450	4	5	4	4	4	5
00982 Drug metabolism - cytochrome P450	5	6	5	5	5	5
00983 Drug metabolism - other enzymes	16	17	15	15	15	15
total	231	342	282	284	258	283
%	6.3689	7.71139	7.41715	7.03841	6.91504	7.04155
Mean +- SD	7.1+-0.5
Genetic Information Processing
Transcription
03020 RNA polymerase	5	5	5	5	5	5
03022 Basal transcription factors	1	3	2	2	2	2
total	6	8	7	7	7	7
%	0.165426	0.180383	0.184114	0.173482	0.187617	0.174173
Mean +- SD	0.2+-0.01
Translation
03010 Ribosome	55	56	55	55	55	55
00970 Aminoacyl-tRNA biosynthesis	31	33	31	31	30	30
03013 RNA transport	3	4	3	3	3	3
total	89	93	89	89	88	88
%	2.45382	2.09696	2.34087	2.2057	2.35862	2.1896
Mean +- SD	2.3+-0.1
Folding, sorting and degradation
03060 Protein export	20	20	18	20	20	20
04141 Protein processing in endoplasmic reticulum	3	4	4	4	3	4
04122 Sulfur relay system	17	17	17	17	17	17
03050 Proteasome	3	3	3	3	3	3
03018 RNA degradation	19	19	18	19	19	19
total	62	63	60	63	62	63
%	1.7094	1.42052	1.57812	1.56134	1.66175	1.56755
Mean +- SD	1.6+-0.1
Replication and repair
03030 DNA replication	21	21	18	21	21	21
03410 Base excision repair	17	18	17	18	17	17
03420 Nucleotide excision repair	9	11	10	10	10	10
03430 Mismatch repair	25	25	21	25	25	25
03440 Homologous recombination	28	30	24	28	28	29
03450 Non-homologous end-joining	2	2	2	2	2	2
total	102	107	92	104	103	104
%	2.81224	2.41263	2.41978	2.57745	2.76065	2.58771
Mean +- SD	2.6+-0.2
Environmental Information Processing
Membrane transport
02010 ABC transporters	281	345	294	329	284	310
02060 Phosphotransferase system (PTS)	39	54	48	53	36	56
03070 Bacterial secretion system	46	65	53	57	58	57
total	366	464	395	439	378	423
%	10.091	10.4622	10.3893	10.8798	10.1313	10.525
Mean +- SD	10.4+-0.3
Cellular Processes
Cellular community - prokaryotes
02024 Quorum sensing	78	100	77	86	76	88
05111 Biofilm formation - Vibrio cholerae	43	49	34	39	44	45
02025 Biofilm formation - Pseudomonas aeruginosa	28	39	29	30	36	29
02026 Biofilm formation - Escherichia coli	35	42	31	36	38	42
total	184	230	171	191	194	204
%	5.07306	5.18602	4.49763	4.73358	5.19968	5.07589
Mean +- SD	5+-0.3
Cell motility
02030 Bacterial chemotaxis	25	26	24	25	24	26
02040 Flagellar assembly	37	38	38	37	37	37
total	62	64	62	62	61	63
%	1.7094	1.44307	1.63072	1.53656	1.63495	1.56755
Mean +- SD	1.6+-0.1
Cell growth and death
04210 Apoptosis	0	1	0	0	1	1
04112 Cell_cycle_Caulobacter	31	31	31	31	29	29
04217 Necroptosis	0	1	0	0	0	0
04216 Ferroptosis	1	1	1	1	1	1
total	32	34	32	32	31	31
%	0.882272	0.766629	0.841662	0.793061	0.830876	0.771336
Mean +- SD	0.8+-0.05
Transport and catabolism
04144 Endocytosis	0	2	0	0	2	2
04142 Lysosome	1	3	0	2	1	1
04146 Peroxisome	1	2	1	0	0	0
04145 Phagosome	0	2	0	0	2	2
total	2	9	1	2	5	5
%	0.055142	0.202931	0.0263019	0.0495663	0.134012	0.124409
Mean +- SD	0.1+-0.1
Human Diseases
Infectious disease: bacterial
05110 Vibrio cholerae infection	2	2	1	2	2	2
05120 Epithelial cell signaling in Helicobacter pylori infection	3	4	3	3	3	4
05130 Pathogenic Escherichia coli infection	2	4	2	2	2	9
05132 Salmonella infection	6	7	7	5	6	7
05131 Shigellosis	4	4	3	4	4	8
05133 Pertussis	7	11	6	9	10	8
05134 Legionellosis	7	7	7	7	7	7
05150 Staphylococcus aureus infection	5	6	6	6	1	10
05152 Tuberculosis	7	11	7	6	9	9
05100 Bacterial invasion of epithelial cells	3	3	3	2	2	2
total	46	59	45	46	46	66
%	1.26827	1.33033	1.18359	1.14002	1.23291	1.6422
Mean +- SD	1.3+-0.2
Drug resistance: antimicrobial
01501 beta-Lactam resistance	26	43	25	33	28	33
01502 Vancomycin resistance	7	7	8	8	7	8
01503 Cationic antimicrobial peptide (CAMP) resistance	37	39	23	37	33	42
total	70	89	56	78	68	83
%	1.92997	2.00676	1.47291	1.93309	1.82257	2.06519
Mean +- SD	1.9+-0.2
Drug resistance: antineoplastic
01524 Platinum drug resistance	2	2	2	2	2	2
01523 Antifolate resistance	5	6	6	5	5	6
total	7	8	8	7	7	8
%	0.192997	0.180383	0.210416	0.173482	0.187617	0.199054
Mean +- SD	0.2+-0.01
Total all categories by developmental stage	3627	4435	3802	4035	3731	4019
